# Supplementary material for: Optimization of Ultrasound-Assisted Extraction of Dietary Fiber from Yellow Dragon Fruit Peels and Its Application in Low-Fat Alpaca-Based Sausages
Source: Foods. 2023 Aug 3;12(15):2945. doi: 10.3390/foods12152945 (PMC10419239; doi:10.3390/foods12152945)
Supplement: Supplementary file 1 [file foods-12-02945-s001.zip]

Archive with 1 entries (1 files):
- foods-2499208-supplementary.pdf
